# Supplementary material for: Two new species of the genus Comidoblemmus Storozhenko & Paik from China (Orthoptera, Gryllidae)
Source: Zookeys. 2015 May 19;(504):133–9. doi: 10.3897/zookeys.504.9232 (PMC4443528; doi:10.3897/zookeys.504.9232)
Supplement: XML Treatment for Comidoblemmus sororius [file zookeys.504.9232-treatment1.xml]

<!DOCTYPE tp:taxon-treatment
  PUBLIC "-//TaxonX//DTD Taxonomic Treatment Publishing DTD v0 20100105//EN" "tax-treatment-NSO.dtd">
<tp:taxon-treatment xmlns:tp="http://www.plazi.org/taxpub"><tp:treatment-meta><kwd-group><label>Taxon classification</label><kwd><named-content content-type="kingdom">Animalia</named-content></kwd><kwd><named-content content-type="order">Orthoptera</named-content></kwd><kwd><named-content content-type="family">Gryllidae</named-content></kwd></kwd-group><mixed-citation publication-type="journal"><person-group><name><surname>Liu</surname><given-names>Haoyu</given-names></name><name><surname>Shi</surname><given-names>Fuming</given-names></name></person-group><article-title>Two new species of the genus <italic><tp:taxon-name><tp:taxon-name-part taxon-name-part-type="genus">Comidoblemmus</tp:taxon-name-part></tp:taxon-name></italic> Storozhenko &amp; Paik from China (<tp:taxon-name><tp:taxon-name-part taxon-name-part-type="order">Orthoptera</tp:taxon-name-part></tp:taxon-name>, <tp:taxon-name><tp:taxon-name-part taxon-name-part-type="family">Gryllidae</tp:taxon-name-part></tp:taxon-name>)</article-title><source>Zookeys</source><day>19</day><month>5</month><year>2015</year><volume>2015</volume><issue>504</issue><fpage>133</fpage><lpage>139</lpage><pub-id pub-id-type="doi">10.3897/zookeys.504.9232</pub-id></mixed-citation></tp:treatment-meta><tp:nomenclature><tp:taxon-name>
                        <tp:taxon-name-part taxon-name-part-type="genus">Comidoblemmus</tp:taxon-name-part>
                        <tp:taxon-name-part taxon-name-part-type="species">sororius</tp:taxon-name-part>
                        <object-id xmlns:xlink="http://www.w3.org/1999/xlink" content-type="zoobank" xlink:type="simple">http://zoobank.org/ABF68F2D-C329-440F-BA69-755D1163146F</object-id>
                    </tp:taxon-name><tp:taxon-status xmlns:xlink="http://www.w3.org/1999/xlink" xlink:type="simple">sp. n.</tp:taxon-status><xref ref-type="fig" rid="F2">Figs 1–5</xref><xref ref-type="fig" rid="F3">, 9–11</xref></tp:nomenclature><tp:treatment-sec sec-type="Type material"><title>Type material.</title><p>Holotype ♂: CHINA: Zhejiang, Lin’an, Tianmushan, Qianmutian, 14.–15.IX.2012, leg. Y.Y. Lu. Paratypes: 9♂♂, 1♀: same data as the holotype; 2♀♀: Zhejiang, Lin’an, Qingliangfeng, Shunxiwu, 17.–19. IX.2012, leg. Y.Y. Lu.</p></tp:treatment-sec><tp:treatment-sec sec-type="Description"><title>Description.</title><p>Male (Fig. <xref ref-type="fig" rid="F2">1</xref>). Body small-sized. Head nearly globular (Fig. <xref ref-type="fig" rid="F2">3</xref>), slightly wider than anterior margin of pronotum, frontal rostrum short and about 1.8 times as wide as scapus; eyes large, oval; last joint of maxillary palpus slightly longer than 4<sup>th</sup> joint, distinctly widened apicad. Pronotum transverse, slightly widened posterioly, about 0.6 times as long as width of posterior margin, anterior and posterior margins straight. Tegmina reaching abdominal apex, present with 3 oblique veins, mirror large, about 1.2 times as long as wide, apical field very short; wings absent. Fore tibia with two tympana, outer tympanum large and oblong, about 2.8 times as long as wide, inner tympanum small and nearly round. Hind femur slender, about 2.9 times as long as maximal width; hind tibia with 4 pairs of dorsal spines and 3 pairs of apical spurs, of which middle one longest while lower one shortest among the inner spurs, lower and upper ones equal in length and distinctly shorter than middle one among outer spurs; first hind tarsal segment each side with 4–5 small spines in a line on dorsal surface.</p><p>Supra anal plate (Fig. <xref ref-type="fig" rid="F2">5</xref>) slightly narrowed posteriorly, with posterior margin narrow and rounded at apex. Subgenital plate rather long, narrowed posteriorly, nearly coniform. Genitalia (Figs <xref ref-type="fig" rid="F3">9–11</xref>): epiphallus with two lateral lobes on posterior margin, and posterior margin between lateral lobes of epiphallus distinctly widely rounded; lateral lobes acute at apex and bent upwards apicad in lateral view; ectoparamers small.</p><p>Female (Fig. <xref ref-type="fig" rid="F2">2</xref>). Head very similar to that of male (Fig. <xref ref-type="fig" rid="F2">4</xref>). Lateral margins of pronotum nearly parallel. Tegmina reaching 5<sup>th</sup> abdominal tergite, present with several parallel veins. Ovipositor straight, spear-shaped, 1.2 times shorter than hind femur.</p><p>Coloration. Body black brown. Head black, with a narrow transverse yellow stripe in middle of dorsum and between lateral ocelli respectively, mouthparts light yellow. Pronotum black, disc with light yellow markings. Legs yellowish brown mixed with irregular dark brown markings, hind femur with numerous oblique black markings on outer surface. Ovipositor brown.</p></tp:treatment-sec><tp:treatment-sec sec-type="Measurements"><title>Measurements</title><p>(mm). Male: body 7.0–8.1, pronotum 1.4–1.5, tegmen 4.6–5.0, hind femur 5.2–5.7; female: body 6.9–8.0, pronotum 1.4–1.5, tegmen 3.2–3.5, hind femur 5.4–5.9, ovipositor 4.2–4.5.</p></tp:treatment-sec><tp:treatment-sec sec-type="Diagnosis"><title>Diagnosis.</title><p>This new species is similar to <italic><tp:taxon-name><tp:taxon-name-part taxon-name-part-type="genus">Comidoblemmus</tp:taxon-name-part> <tp:taxon-name-part taxon-name-part-type="species">nipponensis</tp:taxon-name-part></tp:taxon-name></italic> (Shiraki), but differs from the latter by the male tegmina reaching abdominal apex; head with genae distinctly converging downwards in frontal view; posterior margin of supra anal plate narrowly rounded; posterior margin between lateral lobes of epiphallus distinctly widely rounded.</p></tp:treatment-sec><tp:treatment-sec sec-type="Distribution"><title>Distribution.</title><p>China (Zhejiang).</p></tp:treatment-sec><tp:treatment-sec sec-type="Etymology"><title>Etymology.</title><p>The specific name is derived from Latin <italic>soror</italic> (sisters), referring to this species is similar to <italic><tp:taxon-name><tp:taxon-name-part taxon-name-part-type="genus">Comidoblemmus</tp:taxon-name-part> <tp:taxon-name-part taxon-name-part-type="species">nipponensis</tp:taxon-name-part></tp:taxon-name></italic> (Shiraki).</p></tp:treatment-sec><tp:treatment-sec><!--Section generated to contain objects referenced in tp:taxon-treatment.--><fig id="F2" position="float" orientation="portrait"><label>Figures 1–8.</label><caption><p><italic><tp:taxon-name><tp:taxon-name-part taxon-name-part-type="genus">Comidoblemmus</tp:taxon-name-part></tp:taxon-name></italic> spp. <bold>1–5</bold> <italic><tp:taxon-name><tp:taxon-name-part taxon-name-part-type="genus">Comidoblemmus</tp:taxon-name-part> <tp:taxon-name-part taxon-name-part-type="species">sororius</tp:taxon-name-part></tp:taxon-name></italic> sp. n. (<bold>1, 3, 5</bold> male; <bold>2, 4</bold> female) <bold>6–8</bold> <italic><tp:taxon-name><tp:taxon-name-part taxon-name-part-type="genus">Comidoblemmus</tp:taxon-name-part> <tp:taxon-name-part taxon-name-part-type="species">excavatus</tp:taxon-name-part></tp:taxon-name></italic> sp. n. (male): <bold>1, 2, 6</bold> habitus, dorsal view <bold>3, 4, 7</bold> head, frontal view; <bold>5, 8</bold> supra anal plate, dorsal view. Scale bars: 1.0 mm.</p></caption><graphic xmlns:xlink="http://www.w3.org/1999/xlink" xlink:href="zookeys-504-133-g002.jpg" position="float" orientation="portrait" xlink:type="simple" id="oo_43905.jpg"/></fig><fig id="F3" position="float" orientation="portrait"><label>Figures 9–14.</label><caption><p>Male genitalia of <italic><tp:taxon-name><tp:taxon-name-part taxon-name-part-type="genus">Comidoblemmus</tp:taxon-name-part></tp:taxon-name></italic> spp. <bold>9–11</bold> <italic><tp:taxon-name><tp:taxon-name-part taxon-name-part-type="genus">Comidoblemmus</tp:taxon-name-part> <tp:taxon-name-part taxon-name-part-type="species">sororius</tp:taxon-name-part></tp:taxon-name></italic> sp. n. <bold>12–14</bold> <italic><tp:taxon-name><tp:taxon-name-part taxon-name-part-type="genus">Comidoblemmus</tp:taxon-name-part> <tp:taxon-name-part taxon-name-part-type="species">excavatus</tp:taxon-name-part></tp:taxon-name></italic> sp. n.: <bold>9, 12</bold> dorsal view <bold>10, 13</bold> ventral view <bold>11, 14</bold> lateral view. Scale bars: 1.0 mm.</p></caption><graphic xmlns:xlink="http://www.w3.org/1999/xlink" xlink:href="zookeys-504-133-g003.jpg" position="float" orientation="portrait" xlink:type="simple" id="oo_43906.jpg"/></fig></tp:treatment-sec></tp:taxon-treatment>
