# Supplementary material for: Two new species of the genus Comidoblemmus Storozhenko & Paik from China (Orthoptera, Gryllidae)
Source: Zookeys. 2015 May 19;(504):133–9. doi: 10.3897/zookeys.504.9232 (PMC4443528; doi:10.3897/zookeys.504.9232)
Supplement: XML Treatment for Comidoblemmus excavatus [file zookeys.504.9232-treatment2.xml]

<!DOCTYPE tp:taxon-treatment
  PUBLIC "-//TaxonX//DTD Taxonomic Treatment Publishing DTD v0 20100105//EN" "tax-treatment-NSO.dtd">
<tp:taxon-treatment xmlns:tp="http://www.plazi.org/taxpub"><tp:treatment-meta><kwd-group><label>Taxon classification</label><kwd><named-content content-type="kingdom">Animalia</named-content></kwd><kwd><named-content content-type="order">Orthoptera</named-content></kwd><kwd><named-content content-type="family">Gryllidae</named-content></kwd></kwd-group><mixed-citation publication-type="journal"><person-group><name><surname>Liu</surname><given-names>Haoyu</given-names></name><name><surname>Shi</surname><given-names>Fuming</given-names></name></person-group><article-title>Two new species of the genus <italic><tp:taxon-name><tp:taxon-name-part taxon-name-part-type="genus">Comidoblemmus</tp:taxon-name-part></tp:taxon-name></italic> Storozhenko &amp; Paik from China (<tp:taxon-name><tp:taxon-name-part taxon-name-part-type="order">Orthoptera</tp:taxon-name-part></tp:taxon-name>, <tp:taxon-name><tp:taxon-name-part taxon-name-part-type="family">Gryllidae</tp:taxon-name-part></tp:taxon-name>)</article-title><source>Zookeys</source><day>19</day><month>5</month><year>2015</year><volume>2015</volume><issue>504</issue><fpage>133</fpage><lpage>139</lpage><pub-id pub-id-type="doi">10.3897/zookeys.504.9232</pub-id></mixed-citation></tp:treatment-meta><tp:nomenclature><tp:taxon-name>
                        <tp:taxon-name-part taxon-name-part-type="genus">Comidoblemmus</tp:taxon-name-part>
                        <tp:taxon-name-part taxon-name-part-type="species">excavatus</tp:taxon-name-part>
                        <object-id xmlns:xlink="http://www.w3.org/1999/xlink" content-type="zoobank" xlink:type="simple">http://zoobank.org/5A43343F-DAF4-492C-9056-B653A8D24EE1</object-id>
                    </tp:taxon-name><tp:taxon-status xmlns:xlink="http://www.w3.org/1999/xlink" xlink:type="simple">sp. n.</tp:taxon-status><xref ref-type="fig" rid="F2">Figs 6–8</xref><xref ref-type="fig" rid="F3">, 12–14</xref><!--PageBreak--><!--PageBreak--></tp:nomenclature><tp:treatment-sec sec-type="Type material"><title>Type material.</title><p>Holotype ♂: CHINA: Guizhou, Leishan, Fangxiang, 15.IX.2005, leg. H.Y. Liu.</p></tp:treatment-sec><tp:treatment-sec sec-type="Description"><title>Description.</title><p>Male (Fig. <xref ref-type="fig" rid="F2">6</xref>). Body small-sized. Head nearly globular (Fig. <xref ref-type="fig" rid="F2">7</xref>), slightly wider than anterior margin of pronotum, frontal rostrum short and about 1.4 times as wide as scapus; eyes large, oval; last joint of maxillary palpus slightly longer than 4<sup>th</sup> joint, distinctly widened apicad. Pronotum transverse, slightly widened posterioly, about 0.6 times as long as width of posterior margin, anterior and posterior margins straight. Tegmina reaching 8<sup>th</sup> abdominal tergite, present with 3 oblique veins, mirror large, about 1.4 times as long as wide, apical field short; wings absent. Fore tibia with two tympana, outer tympanum large and oblong, about 2.9 times as long as wide, inner tympanum small and nearly round. Hind femur slender, about 2.8 times as long as maximal width; hind tibia with 4 pairs of dorsal spines and 3 pairs of apical spurs, of which middle one longest while lower one shortest among the inner spurs, lower and upper ones equal in length and distinctly shorter than middle one among outer spurs; hind first tarsal segment each side with 5 small spines in a line on dorsal surface.</p><p>Supra anal plate (Fig. <xref ref-type="fig" rid="F2">8</xref>) distinctly narrowed posteriorly, with posterior margin slightly emarginated in middle. Subgenital plate rather long, narrowed posteriorly, nearly coniform. Genitalia (Figs <xref ref-type="fig" rid="F3">12–14</xref>): epiphallus with two lateral lobes on posterior margin, and posterior margin between lateral lobes of epiphallus distinctly narrowly rounded; lateral lobes acute at apex and bent upwards apicad in lateral view; ectoparamers small.</p><p>Female. Unknown.</p><p>Coloration. Body black brown. Head black, with a narrow transverse yellow stripe in middle of dorsum and between lateral ocelli respectively, mouthparts light yellow. Pronotum black, disc with light yellow markings. Tegmina brown. Legs yellowish brown with irregular dark brown markings, and hind femur with numerous oblique black markings on outer surface.</p></tp:treatment-sec><tp:treatment-sec sec-type="Measurements"><title>Measurements</title><p>(mm). Male: body 8.8, pronotum 1.7, tegmen 6.0, hind femur 5.8.</p></tp:treatment-sec><tp:treatment-sec sec-type="Diagnosis"><title>Diagnosis.</title><p>This new species is similar to <!--PageBreak--><italic><tp:taxon-name><tp:taxon-name-part taxon-name-part-type="genus">Comidoblemmus</tp:taxon-name-part> <tp:taxon-name-part taxon-name-part-type="species">nipponensis</tp:taxon-name-part></tp:taxon-name></italic> (Shiraki), but differs from the latter by the head with checks distinctly converging downwards in frontal view; posterior margin of supra anal plate slightly emarginated in middle; posterior margin between lateral lobes of epiphallus distinctly narrowly rounded. It also resembles <italic><tp:taxon-name><tp:taxon-name-part taxon-name-part-type="genus">Comidoblemmus</tp:taxon-name-part> <tp:taxon-name-part taxon-name-part-type="species">sororius</tp:taxon-name-part></tp:taxon-name></italic> sp. n., but can be distinguished by the posterior margin of supra anal plate slightly emarginated in middle; posterior margin between lateral lobes of epiphallus distinctly narrowly rounded; tegmina reaching 8<sup>th</sup> abdominal tergite, mirror distinctly longer than wide.</p></tp:treatment-sec><tp:treatment-sec sec-type="Distribution"><title>Distribution.</title><p>China (Guizhou).</p></tp:treatment-sec><tp:treatment-sec sec-type="Etymology"><title>Etymology.</title><p>The specific name is derived from Latin <italic>ex</italic>- (out) + <italic>cavare</italic> (cave), referring to its posterior margin of supra anal plate slightly emarginated in middle.</p></tp:treatment-sec><tp:treatment-sec><!--Section generated to contain objects referenced in tp:taxon-treatment.--><fig id="F2" position="float" orientation="portrait"><label>Figures 1–8.</label><caption><p><italic><tp:taxon-name><tp:taxon-name-part taxon-name-part-type="genus">Comidoblemmus</tp:taxon-name-part></tp:taxon-name></italic> spp. <bold>1–5</bold> <italic><tp:taxon-name><tp:taxon-name-part taxon-name-part-type="genus">Comidoblemmus</tp:taxon-name-part> <tp:taxon-name-part taxon-name-part-type="species">sororius</tp:taxon-name-part></tp:taxon-name></italic> sp. n. (<bold>1, 3, 5</bold> male; <bold>2, 4</bold> female) <bold>6–8</bold> <italic><tp:taxon-name><tp:taxon-name-part taxon-name-part-type="genus">Comidoblemmus</tp:taxon-name-part> <tp:taxon-name-part taxon-name-part-type="species">excavatus</tp:taxon-name-part></tp:taxon-name></italic> sp. n. (male): <bold>1, 2, 6</bold> habitus, dorsal view <bold>3, 4, 7</bold> head, frontal view; <bold>5, 8</bold> supra anal plate, dorsal view. Scale bars: 1.0 mm.</p></caption><graphic xmlns:xlink="http://www.w3.org/1999/xlink" xlink:href="zookeys-504-133-g002.jpg" position="float" orientation="portrait" xlink:type="simple" id="oo_43905.jpg"/></fig><fig id="F3" position="float" orientation="portrait"><label>Figures 9–14.</label><caption><p>Male genitalia of <italic><tp:taxon-name><tp:taxon-name-part taxon-name-part-type="genus">Comidoblemmus</tp:taxon-name-part></tp:taxon-name></italic> spp. <bold>9–11</bold> <italic><tp:taxon-name><tp:taxon-name-part taxon-name-part-type="genus">Comidoblemmus</tp:taxon-name-part> <tp:taxon-name-part taxon-name-part-type="species">sororius</tp:taxon-name-part></tp:taxon-name></italic> sp. n. <bold>12–14</bold> <italic><tp:taxon-name><tp:taxon-name-part taxon-name-part-type="genus">Comidoblemmus</tp:taxon-name-part> <tp:taxon-name-part taxon-name-part-type="species">excavatus</tp:taxon-name-part></tp:taxon-name></italic> sp. n.: <bold>9, 12</bold> dorsal view <bold>10, 13</bold> ventral view <bold>11, 14</bold> lateral view. Scale bars: 1.0 mm.</p></caption><graphic xmlns:xlink="http://www.w3.org/1999/xlink" xlink:href="zookeys-504-133-g003.jpg" position="float" orientation="portrait" xlink:type="simple" id="oo_43906.jpg"/></fig></tp:treatment-sec></tp:taxon-treatment>
